# Supplementary material for: Drought Response in the Transcriptome and Ionome of Wild and Domesticated Lablab purpureus L. Sweet, an Underutilized Legume
Source: Plant Environ Interact. 2025 Jan 19;6(1):e70027. doi: 10.1002/pei3.70027 (PMC11742185; doi:10.1002/pei3.70027)
Supplement: Supplementary file 2 — Supplementary Datasets S1‐S14 [file PEI3-6-e70027-s001.xlsx]

## Sheet: Title Sheet
Datasets S1-S14
Drought response in the transcriptome and ionome of wild and domesticated Lablab purpureus, an underutilised legume. Anastasia Kolesnikova, John Hammond, Mark A. Chapman
Dataset S1. A summary of the studies that have looked at lablab drought tolerance. including the year the study was conducted. when a drought was induced and brief findings of the study.
Dataset S2. Accompanying ILRI Genebank Entry Links for Lablab purpureus accessions used in the experiment.
Dataset S3. Days taken for each plant undergoing a drought treatment to start showing visible signs of stress. as well as the average number of days to show visible stress per accession.
Dataset S4. Weight, dry weight and water content of each sample used for nutrient analysis.
Dataset S5. Raw measurements for nitrogen. carbon. hydrogen and protein % for lablab leaves using CRU EDTA method.
Dataset S6. Raw measurements for micronutrients including boron. calcium. copper. iron. potassium. magnesium. manganese. molybdenum. sodium. phosphorus. sulphur. silicon and zinc in wild and domesticated lablab leaves.
Dataset S7. Results of the Shapiro-Wilk normality tests. with the W statistic and the p-value reported. The transformation used for the nutrient data. if any. is also included.
Dataset S8. Number of RNA reads pre and after trimming and filtering, as well as the number of reads mapped to the genome.
Dataset S9a. Significant GO terms for genes in the pre-drought vs drought comparison.
Dataset S9b. Significant GO terms for genes in the wild vs domesticate pre-drought vs drought comparison.
Dataset S9c. Significant GO terms for genes in the interactions pre-drought vs drought comparison.
Dataset S10a. Significant GO terms for genes in the pre-drought vs recovery comparison.
Dataset S10b. Significant GO terms for genes in the wild vs domesticate pre-drought vs recovery comparison.
Dataset S11a. Significant GO terms for genes in the drought vs recovery comparison.
Dataset S11b. Significant GO terms for genes in the wild vs domesticate drought vs recovery comparison.
Dataset S11c. Significant GO terms for genes in the interactions drought vs recovery comparison.
Dataset S12. Lablab gene expression in the pre-drought vs drought and drought vs recovery comparisons, including the expression change and Arabidopsis orthologs.
Dataset S13. Top 25 up and down regulated genes in the pre-drought vs drought and drought vs recovery datasets, including their expression change, Arabidopsis ortholog and gene description.
Dataset S14. Gene names and functions of genes in osmotic stress, with the gene descriptions and primary gene symbol obtained using the Bulk Retrieval Tool in TAIR (https://www.arabidopsis.org/tools/bulk/genes/index.jsp)

## Sheet: Dataset S1
Dataset S1. A summary of the studies that have looked at drought tolerance. including the year the study was conducted. when a drought was induced and brief findings of the study.
Type of experiment	Drought induced at	Results	Citation	Year
metabolic	10 days post germination	· Increase in H2O2 and reduced GSH	D'Souza and Devaraj	2011
		· Increase in ascorbate, proline, antioxidant activity and TSS
		· Decrease in chlorophyll
		· Increase amylase, acid phosphatases and PPO
metabolic	Induced at 10 days post germination for 8 days	· Decreased relative water content	Kokila et al.	2014
		· Increase in Put, Spd, Spm
		· Spm decrease 4 days after stress, with DAP increase in parallel
metabolic	Water stressed condition for a year	· Drought tolerant genotypes had lower transpiration rate, higher chlorophyll content and stability	Chavan et al	2021
		· They also had lower proline content.
metabolic (porometry and thermal imaging)	6 weeks after germination, lasting 9 days	· Stressed plants had lower water content plant height and stomatal conductance	Guretzki and Papenbrock	2013
		· They also had lower chlorophyll fluorescence
		· Had higher leaf temperature
genetic (SSH library)	10 days without water, after 10 days post germination rewatered	· R2R3-MYB factor was isolated based on previous SSH experiment	Yao et al	2016
		· First R2R3-MYB factor found in lablab
		· Improved drought tolerance in Arabidopsis, increasing salt, drought and ABA tolerance.
genetic (SSH library)	10 days post germination	· Compared MEIDOU 2012 and NANHUI 23 cultivar drought tolerance	Wang et al	2018
		· MEIDOU 2012 higher tolerance
		· 338 unigenes associated with drought response
		· 27 of them were transcription factors
		· GRAS and WRKY transcription factors sensitive to drought
		· Predicted two master signaling hub proteins using protein-protein interaction network, MAPK4 and CML24
genetic (SSH library)	10 days post germination	· 1287 relevant unigenes	Yao et al	2013
		· 816 relevant GO terms
		· 83 relevant KEGG pathways
		· 17 genes found overrepresented, further confirmed by RT-qPCR.
genetic (RT-PCR, EST)	10 day old seedlings subjected to salt and drought stress	· 31 ESTs during drought stress	Kokila et al	2021
		· 19 overexpressed, 12 downregulated
		· 12 ESTs during salt stress
		· 9 downregulated, 3 upregulated
		· Functions of ESTs were mainly related to transcript regulation, metabolic functions, RNA associated functions, and a few were of unknown functions.

## Sheet: Dataset S2
Dataset S2. Accompanying ILRI Genebank Entry Links for Lablab purpureus accessions used in the experiment.
Accession	Population	Origin	ILRI Genebank Entry Link
D14411	Domesticated	Kenya	https://genebank.ilri.org/gringlobal/accessiondetail?id=4312
D14419	Domesticated	Zimbabwe	https://genebank.ilri.org/gringlobal/accessiondetail?id=4320
D21049	Domesticated	Mozambique	https://genebank.ilri.org/gringlobal/accessiondetail?id=10976
D21085	Domesticated	Zambia	https://genebank.ilri.org/gringlobal/accessiondetail?id=11016
W21048	Wild	South Africa	https://genebank.ilri.org/gringlobal/accessiondetail?id=10975
W21081	Wild	Uganda	https://genebank.ilri.org/gringlobal/accessiondetail?id=11012
W24749	Wild	Zimbabwe	https://genebank.ilri.org/gringlobal/accessiondetail?id=14900
W24750	Wild	Kenya	https://genebank.ilri.org/gringlobal/accessiondetail?id=14901
W24778	Wild	Zimbabwe	https://genebank.ilri.org/gringlobal/accessiondetail?id=14929

## Sheet: Dataset S3 
Dataset S3. Days taken for each plant undergoing a drought treatment to start showing visible signs of stress. as well as the average number of days to show visible stress per accession.
Accession	Plant	Date drought started	Date rewatered	Days to stress	Average days to stress
D14411	4	2022-02-28	2022-03-26	26	28
	6	2022-02-28	2022-04-04	35
	7	2022-02-28	2022-03-26	26
	8	2022-02-28	2022-03-24	24
W21081	3	2022-02-28	2022-04-04	35	32
	2	2022-02-28	2022-03-26	26
	6	2022-02-28	2022-04-04	35
W24750	1	2022-02-28	2022-03-31	31	29
	2	2022-02-28	2022-03-31	31
	3	2022-02-28	2022-03-26	26
	6	2022-02-28	2022-04-02	33
	10	2022-02-28	2022-03-24	24
D21049	2	2022-02-28	2022-04-02	33	27
	4	2022-02-28	2022-03-20	20
	5	2022-02-28	2022-03-27	27
W24749	2	2022-02-28	2022-03-29	29	27
	3	2022-02-28	2022-03-29	29
	4	2022-02-28	2022-03-24	24
D21085	6	2022-02-28	2022-04-04	35	31
	3	2022-02-28	2022-04-04	35
	7	2022-02-28	2022-04-02	33
	9	2022-02-28	2022-03-20	20
W21048	2	2022-02-28	2022-03-26	26	27
	4	2022-02-28	2022-03-29	29
	5	2022-02-28	2022-03-27	27
D14419	1	2022-02-28	2022-03-29	29	28
	5	2022-02-28	2022-03-26	26
W24778	2	2022-02-28	2022-03-24	24	29
	4	2022-02-28	2022-04-02	33
	6	2022-02-28	2022-04-01	32
	7	2022-02-28	2022-03-26	26

## Sheet: Dataset S4 
Dataset S4. Weight. dry weight and water content of each sample used for nutrient analysis.
Sample #	Plant	Accession	Treatment	Weight (g)	Dry Weight (g)	Water content (%)
12	7	D14411	drought	3.5049	0.747	79
14	6	D14411	drought	2.7082	0.548	80
13	2	D14411	normal	6.6583	0.944	86
22	1	D14411	normal	4.1859	1.373	67
5	1	D14419	drought	2.5549	0.535	79
10	5	D14419	drought	2.4593	0.808	67
1	2	D21049	drought	0.632	0.101	84
8	4	D21049	drought	1.8384	0.441	76
24	3	D21049	normal	2.1996	0.48	78
26	1	D21049	normal	2.732	0.637	77
6	7	D21085	drought	2.8638	0.564	80
21	5	D21085	normal	4.9178	0.838	83
23	2	D21085	normal	7.133	1.3363	81
25	8	D21085	normal	3.345	0.633	81
7	4	W21048	drought	1.1006	0.219	80
18	6	W21048	normal	2.2125	0.447	80
4	3	W21081	drought	1.2593	0.258	80
9	2	W21081	drought	3.3668	0.67	80
29	4	W21081	normal	3.5125	0.792	77
30	1	W21081	normal	2.373	0.929	61
16	3	W24749	drought	1.812	0.353	81
27	5	W24749	normal	3.6533	0.668	82
2	10	W24750	drought	2.4318	0.475	80
3	2	W24750	drought	1.1367	0.188	83
19	7	W24750	normal	1.7183	0.309	82
20	4	W24750	normal	3.2541	0.632	81
11	6	W24778	drought	2.0057	0.297	85
15	2	W24778	drought	1.365	0.213	84
17	1	W24778	normal	2.528	0.514	80
28	5	W24778	normal	1.721	0.329	81

## Sheet: Dataset S5
Dataset S5. Raw measurements for nitrogen. carbon. hydrogen and protein % for lablab leaves using CRU EDTA method.
Sample #	Accession	Treatment	Mass	% Nitrogen	% Protein	% Carbon	% Hydrogen
1	D21049	drought	0.0836	4.1871	23.867	40.826	5.334
2	W24750	drought	0.096	2.3016	13.119	42.723	5.9747
3	W24778	normal	0.0905	2.3674	13.494	44.612	6.4308
4	W21048	normal	0.1096	1.8067	10.298	41.529	5.8874
5	W24750	normal	0.0729	2.0216	11.523	41.819	6.1868
6	W24750	drought	0.089	2.8666	16.34	42.925	6.0687
7	W21081	drought	0.0334	2.4198	13.793	41.322	6.7416
8	W24750	normal	0.1149	1.9036	10.851	42.232	5.9056
9	D21085	normal	0.1166	2.2234	12.673	44.177	6.2635
10	D14419	drought	0.1299	1.334	7.604	43.687	6.1879
11	D14411	normal	0.1667	1.9509	11.12	44.461	6.0976
12	D21085	drought	0.1036	2.8022	15.972	44.146	6.4893
13	W21048	drought	0.0039	2.0919	11.924	40.503	18.157
14	D21049	drought	0.1273	2.5243	14.388	43.81	5.9122
15	W21081	drought	0.1132	2.8263	16.11	44.898	6.3235
16	D14419	drought	0.0956	2.3718	13.519	44.351	6.4468
17	W24778	drought	0.0767	3.5528	20.251	43.454	6.3749
18	D14411	drought	0.1598	2.0562	11.72	44.139	6.0637
19	D21085	normal	0.1547	2.4102	13.738	44.331	6.2697
20	D21049	normal	0.1135	2.2181	12.643	41.578	6.0493
21	D21085	normal	0.122	2.1299	12.141	43.602	6.2022
22	D14411	drought	0.1225	1.7412	9.9247	44.086	6.3799
23	D21049	normal	0.1401	1.5724	8.9626	42.008	5.9983
24	W24749	normal	0.1367	3.5362	20.156	44.562	6.2651
25	W24778	normal	0.1046	2.5425	14.492	44.347	6.4871
26	W21081	normal	0.1646	1.9565	11.152	43.562	6.0293
27	D14411	drought	0.1394	2.4423	13.921	43.333	6.1603
28	W24778	drought	No sample
29	W21081	normal	0.1516	2.0023	11.413	43.612	5.2749
30	W24749	drought	0.1431	3.5353	20.151	44.181	6.1397

## Sheet: Dataset S6
Dataset S6. Raw measurements for micronutrients including boron. calcium. copper. iron. potassium. magnesium. manganese. molybdenum. sodium. phosphorus. sulphur. silicon and zinc in wild and domesticated lablab leaves.
Sample #	Accession	Treatment	B (mg/kg)	Ca	Cu	Fe	K	Mg	Mn	Mo	Na	P	S	Si	Zn
				(g/kg)	(mg/kg)	(mg/kg)	(g/kg)	(g/kg)	(mg/kg)	(mg/kg)	(mg/kg)	(g/kg)	(g/kg)	(mg/kg)	(mg/kg)
12	D14411	drought	40.74	8.58	11.55	95.84	22.08	4.86	94.35	101.54	6.54	2.84	2.52	496.66	56.38
14	D14411	drought	47.38	11.66	11.97	94.78	26.51	6.17	138.08	119.34	9.39	4.21	3.35	395.88	47.73
5	D14419	drought	46.41	13.92	5.8	74	9.94	3.9	128.69	72.17	7.12	1.88	1.69	273.03	14.26
10	D14419	drought	39.21	9.34	10.21	96.86	28.89	3.82	73.83	119.91	3.45	3.29	2.71	327.6	32.95
1	D21049	drought
8	D21049	drought	91.51	24.57	6.27	112.51	13.92	6.14	255.72	61.76	20.48	2.83	2.39	547.93	22.74
6	D21085	drought	56.76	16.54	10.98	92.27	24.01	4.62	139.23	119.67	12.62	3.9	3.71	444.07	31.17
7	W21048	drought	53.58	18.61	13.34	137.55	29.28	7.28	188.34	136.67	13.54	4.33	4.59	313.9	81.15
4	W21081	drought	71.54	21.9	11.78	105.44	23.72	7.36	246.25	141.36	14.58	3.9	4.49	424.24	72.4
9	W21081	drought	36.88	8.93	10.41	116.17	27.58	6.72	86.67	66.58	5.07	3.71	2.29	329.83	42.33
16	W24749	drought	30.08	8.62	10.66	89.72	29.01	5.6	77.29	60.07	16.11	4.66	4.58	350.53	41.54
2	W24750	drought	55.73	13.89	11.72	91.13	24.61	5.7	114.34	111.16	4.61	2.97	2.61	355.42	83.02
3	W24750	drought
11	W24778	drought	47.12	11.02	19.72	112.51	35.64	4.57	83.3	144.98	10.56	5.73	5.52	535.02	60.04
15	W24778	drought	45.1	6.49	16.45	119.76	42.49	3.6	77.99	160.81	17.58	4.88	5.24	295.6	58.5
13	D14411	normal	27.06	7.09	11.44	88.68	13.71	3.82	57.83	72.96	13.14	2.28	2.57	322.07	37.27
22	D14411	normal	30.31	8.11	10.36	104.75	21.14	4.21	60.87	61.98	5.74	2.89	2.33	394.41	42.6
24	D21049	normal	71.93	30.46	6.41	84.23	13.8	10.66	181.82	158.72	11.06	2.4	4.99	415.43	20.83
26	D21049	normal	53.38	24.33	5.46	53.44	6.35	8.06	122.9	95.82	7.81	1.82	3.41	388.43	12.82
21	D21085	normal	41.3	9.69	13.07	103.98	18.91	3.95	83.13	105.27	5.58	2.94	3.58	343.6	47.44
23	D21085	normal	40.87	12.71	13.39	111.73	21.18	5.5	118.03	101.97	13.22	3.35	3.53	454.34	52.49
25	D21085	normal	49.38	11.27	15.11	118.65	23.68	4.62	95.4	113.21	4.59	3.1	3.44	437.59	54.14
18	W21048	normal	67.55	16.92	15.92	146.55	25.05	9.21	194.2	211.22	7.69	2.76	3.09	353.79	147.66
29	W21081	normal	54.58	14.28	10.99	113.94	20.2	7.05	130.72	94.16	8.08	2.72	1.85	439.78	72.86
30	W21081	normal	52.14	12.44	10.51	107.46	22.69	7.23	127.08	89.5	11.77	2.78	1.65	355.59	70.5
27	W24749	normal	40.74	9.26	11.17	107.16	29.29	8.05	92.54	66.39	13.16	3.92	2.87	476.17	37.69
19	W24750	normal	62.41	16.98	15.88	171.88	22.87	10.32	183.94	156.4	8.74	3.24	2.09	379.39	150.75
20	W24750	normal	54.27	14.05	13.15	137.55	25.02	8.34	144.8	139.83	8.5	2.95	2.08	339.49	98.35
17	W24778	normal	50.73	9.43	11.68	117.25	21.71	5.48	110.43	147.37	59.04	3.27	1.84	295.52	57.08
28	W24778	normal	50.05	8.74	16.02	129.81	29.63	4.41	81.12	185.86	16.11	4.26	3.19	345.37	81.82

## Sheet: Dataset S7
Dataset S7. Results of the Shapiro-Wilk normality tests. with the W statistic and the p-value reported. The transformation used for the nutrient data, if any, is also included. Transformation methods included Log10 and square root transformations.
Nutrient	W	p-value	Transformation
Nitrogen (%)	0.9294	0.053	Log10
Carbon (%)	0.9094	0.0165	both
Hydrogen (%)	0.4587	0	both
B (mg/kg)	0.9384	0.1005	NA
Ca (g/kg)	0.9038	0.014	Log10
Cu (mg/kg)	0.971	0.6068	NA
Fe (mg/kg)	0.9759	0.7445	NA
K (g/kg)	0.9851	0.95	NA
Mg (g/kg)	0.9715	0.6204	NA
Mn (mg/kg)	0.901	0.0121	Log10
Mo (mg/kg)	0.9718	0.6284	NA
Na (mg/kg)	0.6377	0	Log10
P (g/kg)	0.9776	0.7895	NA
S (g/kg)	0.9543	0.2533	NA
Si (mg/kg)	0.9682	0.5333	NA
Zn (mg/kg)	0.9299	0.0613	NA

## Sheet: Dataset S8
Dataset S8. Number of RNA reads pre and after trimming and filtering, as well as the number of reads mapped to the genome.
Sample	Accession	Time point	Total reads	Total	% Sequences removed	Number of	% of uniquely mapped reads
				reads after trimming		reads mapped
1	W21081	Pre-drought	19686986	18976108	3.6	17773343	93.7
2	W24750	Pre-drought	22734630	21942656	3.5	20603348	93.9
3	D21049	Pre-drought	23404964	22627566	3.3	21704422	95.9
4	W24778	Pre-drought	20088513	19420678	3.3	18142123	93.4
5	D14411	Pre-drought	23668869	22802172	3.7	21785631	95.5
6	D21085	Pre-drought	21495952	20734370	3.5	19831941	95.7
7	D14411	Drought	21123256	20477853	3.1	19570315	95.6
8	W24750	Drought	23948993	23269200	2.8	22117965	95.1
9	W21081	Drought	20795539	20116460	3.3	18706086	93
10	D21085	Drought	20042649	19496258	2.7	18785459	96.4
11	W24778	Drought	22145335	21293082	3.8	20010387	94
12	D21049	Drought	22309845	21514969	3.6	18971985	88.2
13	W24778	Recovery	21049520	20293510	3.6	19056442	93.9
14	W24750	Recovery	20958462	20305031	3.1	19057119	93.9
15	D21085	Recovery	20552661	19918363	3.1	17360430	87.2
16	D14411	Recovery	23262494	22409008	3.7	21520297	96
17	W21081	Recovery	21720452	21075705	3	19757167	93.7
18	D21049	Recovery	29139873	28269096	3	26766553	94.7
Average			22118277	21385671	3.3	20084501	93.8
SD			2182874	2122245	0.3	2176706	2.5

## Sheet: Dataset S9a
Dataset S9a. Significant GO terms for genes in the pre-drought vs drought comparison.
GO_acc	term_type	Term	queryitem	querytotal	pvalue	FDR
GO:0071944	C	cell periphery	742	2706	8e-54	1e-50
GO:0003824	F	catalytic activity	1226	2706	1.3e-42	3.2e-39
GO:0044699	P	single-organism process	1247	2706	1.9e-39	1.7e-35
GO:0005886	C	plasma membrane	600	2706	3.6e-34	2.3e-31
GO:0044763	P	single-organism cellular process	918	2706	2.8e-33	1.3e-29
GO:0016020	C	membrane	1091	2706	2.8e-27	1.2e-24
GO:0030312	C	external encapsulating structure	178	2706	1e-26	2.6e-24
GO:0005618	C	cell wall	178	2706	1e-26	2.6e-24
GO:0005515	F	protein binding	548	2706	4.7e-24	5.7e-21
GO:0050896	P	response to stimulus	833	2706	6.5e-24	2e-20
GO:0035639	F	purine ribonucleoside triphosphate binding	396	2706	1.7e-20	6e-18
GO:0017076	F	purine nucleotide binding	410	2706	1.7e-20	6e-18
GO:0001883	F	purine nucleoside binding	407	2706	2.2e-20	6e-18
GO:0001882	F	nucleoside binding	409	2706	1.2e-20	6e-18
GO:0032549	F	ribonucleoside binding	408	2706	1.8e-20	6e-18
GO:0032555	F	purine ribonucleotide binding	410	2706	1.5e-20	6e-18
GO:0032550	F	purine ribonucleoside binding	407	2706	2.2e-20	6e-18
GO:0097367	F	carbohydrate derivative binding	416	2706	3.6e-20	8.8e-18
GO:0032553	F	ribonucleotide binding	412	2706	4e-20	8.9e-18
GO:0005524	F	ATP binding	361	2706	7.1e-20	1.3e-17
GO:0032559	F	adenyl ribonucleotide binding	375	2706	7.2e-20	1.3e-17
GO:0030554	F	adenyl nucleotide binding	375	2706	8.1e-20	1.4e-17
GO:0005856	C	cytoskeleton	105	2706	1.5e-18	3.1e-16
GO:0051301	P	cell division	103	2706	3e-19	6.9e-16
GO:0005488	F	binding	1383	2706	1.1e-17	1.8e-15
GO:0004674	F	protein serine/threonine kinase activity	161	2706	1.4e-17	2.1e-15
GO:0071554	P	cell wall organization or biogenesis	155	2706	1.4e-18	2.6e-15
GO:0016740	F	transferase activity	528	2706	1.8e-17	2.6e-15
GO:0005623	C	cell	2337	2706	2.5e-17	3.9e-15
GO:0044464	C	cell part	2337	2706	2.3e-17	3.9e-15
GO:0044430	C	cytoskeletal part	88	2706	6.3e-17	8.8e-15
GO:0015630	C	microtubule cytoskeleton	79	2706	8.5e-17	1.1e-14
GO:0031224	C	intrinsic component of membrane	714	2706	1.1e-16	1.2e-14
GO:0000166	F	nucleotide binding	476	2706	1.2e-16	1.6e-14
GO:1901265	F	nucleoside phosphate binding	476	2706	1.2e-16	1.6e-14
GO:0036094	F	small molecule binding	483	2706	1.4e-16	1.6e-14
GO:0004672	F	protein kinase activity	179	2706	2.1e-16	2.4e-14
GO:0007049	P	cell cycle	128	2706	1e-16	1.5e-13
GO:0009987	P	cellular process	1442	2706	1.2e-16	1.5e-13
GO:0044425	C	membrane part	751	2706	1.5e-15	1.6e-13
GO:0006468	P	protein phosphorylation	181	2706	1.5e-16	1.7e-13
GO:0099512	C	supramolecular fiber	67	2706	7.5e-15	6.8e-13
GO:0099513	C	polymeric cytoskeletal fiber	67	2706	7.5e-15	6.8e-13
GO:0005874	C	microtubule	64	2706	8.3e-15	6.9e-13
GO:0016773	F	phosphotransferase activity. alcohol group as acceptor	193	2706	6.9e-15	7.6e-13
GO:0005911	C	cell-cell junction	168	2706	3.1e-14	2.3e-12
GO:0030054	C	cell junction	168	2706	3.1e-14	2.3e-12
GO:0009506	C	plasmodesma	167	2706	5e-14	3.3e-12
GO:0055044	C	symplast	167	2706	5e-14	3.3e-12
GO:0016301	F	kinase activity	234	2706	1.2e-13	1.3e-11
GO:0005576	C	extracellular region	409	2706	4.1e-13	2.6e-11
GO:0071555	P	cell wall organization	115	2706	2.6e-14	2.7e-11
GO:0007166	P	cell surface receptor signaling pathway	70	2706	3.2e-14	3e-11
GO:0016021	C	integral component of membrane	665	2706	6.8e-13	4.1e-11
GO:0016787	F	hydrolase activity	445	2706	4.7e-13	4.7e-11
GO:0050789	P	regulation of biological process	670	2706	7.4e-14	6.1e-11
GO:0016772	F	transferase activity. transferring phosphorus-containing groups	256	2706	1.4e-12	1.3e-10
GO:0050794	P	regulation of cellular process	619	2706	2.1e-13	1.5e-10
GO:0045229	P	external encapsulating structure organization	117	2706	2.1e-13	1.5e-10
GO:0016310	P	phosphorylation	209	2706	4.2e-13	2.8e-10
GO:0051716	P	cellular response to stimulus	397	2706	6e-13	3.7e-10
GO:0048046	C	apoplast	103	2706	6.4e-12	3.7e-10
GO:0007167	P	enzyme linked receptor protein signaling pathway	48	2706	7.9e-13	4.3e-10
GO:0007169	P	transmembrane receptor protein tyrosine kinase signaling pathway	48	2706	7.9e-13	4.3e-10
GO:0023052	P	signaling	295	2706	2.4e-12	1.2e-09
GO:0007165	P	signal transduction	291	2706	2.7e-12	1.3e-09
GO:0016798	F	hydrolase activity. acting on glycosyl bonds	95	2706	1.4e-11	1.3e-09
GO:0048856	P	anatomical structure development	425	2706	3.3e-12	1.5e-09
GO:0044700	P	single organism signaling	294	2706	3.4e-12	1.5e-09
GO:0009505	C	plant-type cell wall	77	2706	2.8e-11	1.5e-09
GO:0008092	F	cytoskeletal protein binding	69	2706	2.3e-11	2e-09
GO:0008152	P	metabolic process	1333	2706	5e-12	2.1e-09
GO:0008017	F	microtubule binding	45	2706	3.6e-11	3.1e-09
GO:0032502	P	developmental process	432	2706	8.5e-12	3.4e-09
GO:0044710	P	single-organism metabolic process	512	2706	1e-11	3.9e-09
GO:0044767	P	single-organism developmental process	419	2706	1.6e-11	5.7e-09
GO:0004553	F	hydrolase activity. hydrolyzing O-glycosyl compounds	88	2706	7.3e-11	6.1e-09
GO:0007154	P	cell communication	316	2706	2.1e-11	7.6e-09
GO:0005976	P	polysaccharide metabolic process	92	2706	6.8e-11	2.3e-08
GO:0015631	F	tubulin binding	45	2706	4.4e-10	3.6e-08
GO:0006793	P	phosphorus metabolic process	257	2706	1.3e-10	4.3e-08
GO:0022402	P	cell cycle process	82	2706	1.4e-10	4.4e-08
GO:0042221	P	response to chemical	382	2706	1.4e-10	4.4e-08
GO:0009888	P	tissue development	111	2706	1.6e-10	4.8e-08
GO:0006796	P	phosphate-containing compound metabolic process	254	2706	2.1e-10	6e-08
GO:0016043	P	cellular component organization	336	2706	2.6e-10	7.2e-08
GO:0003777	F	microtubule motor activity	29	2706	1.1e-09	8.6e-08
GO:0003774	F	motor activity	33	2706	1.3e-09	9.8e-08
GO:0065007	P	biological regulation	720	2706	4.1e-10	1.1e-07
GO:0009653	P	anatomical structure morphogenesis	154	2706	4.2e-10	1.1e-07
GO:0005975	P	carbohydrate metabolic process	182	2706	4e-10	1.1e-07
GO:0005773	C	vacuole	203	2706	3.9e-09	2e-07
GO:1903047	P	mitotic cell cycle process	58	2706	1e-09	2.5e-07
GO:0000278	P	mitotic cell cycle	60	2706	1.8e-09	4.3e-07
GO:0006464	P	cellular protein modification process	292	2706	3.2e-09	7.3e-07
GO:0036211	P	protein modification process	292	2706	3.2e-09	7.3e-07
GO:0032501	P	multicellular organismal process	392	2706	3.7e-09	8.3e-07
GO:0007275	P	multicellular organism development	366	2706	6.7e-09	1.5e-06
GO:0071669	P	plant-type cell wall organization or biogenesis	60	2706	7.1e-09	1.5e-06
GO:0019748	P	secondary metabolic process	93	2706	1e-08	2.1e-06
GO:0016491	F	oxidoreductase activity	220	2706	3e-08	2.2e-06
GO:0044264	P	cellular polysaccharide metabolic process	62	2706	1.1e-08	2.3e-06
GO:0044707	P	single-multicellular organism process	371	2706	1.3e-08	2.5e-06
GO:0048731	P	system development	263	2706	3.7e-08	7.3e-06
GO:0005875	C	microtubule associated complex	24	2706	2e-07	9.9e-06
GO:0031225	C	anchored component of membrane	59	2706	2.3e-07	1.1e-05
GO:0051726	P	regulation of cell cycle	47	2706	8.6e-08	1.7e-05
GO:0009628	P	response to abiotic stimulus	271	2706	8.8e-08	1.7e-05
GO:0044042	P	glucan metabolic process	51	2706	9.8e-08	1.8e-05
GO:0006073	P	cellular glucan metabolic process	51	2706	9.8e-08	1.8e-05
GO:0071704	P	organic substance metabolic process	1157	2706	1e-07	1.8e-05
GO:0046658	C	anchored component of plasma membrane	32	2706	3.9e-07	1.8e-05
GO:0012505	C	endomembrane system	280	2706	3.9e-07	1.8e-05
GO:0009791	P	post-embryonic development	220	2706	1.1e-07	1.9e-05
GO:0000228	C	nuclear chromosome	37	2706	4.6e-07	2e-05
GO:0010033	P	response to organic substance	270	2706	1.3e-07	2.2e-05
GO:0007017	P	microtubule-based process	37	2706	1.3e-07	2.2e-05
GO:0016757	F	transferase activity. transferring glycosyl groups	108	2706	3.2e-07	2.3e-05
GO:0044454	C	nuclear chromosome part	34	2706	7.6e-07	3.2e-05
GO:0030243	P	cellulose metabolic process	27	2706	2.2e-07	3.6e-05
GO:0006950	P	response to stress	429	2706	2.3e-07	3.7e-05
GO:0009524	C	phragmoplast	28	2706	9.4e-07	3.8e-05
GO:0043412	P	macromolecule modification	324	2706	2.5e-07	4e-05
GO:0007018	P	microtubule-based movement	18	2706	2.6e-07	4e-05
GO:0009056	P	catabolic process	200	2706	3.8e-07	5.8e-05
GO:0006928	P	movement of cell or subcellular component	22	2706	4e-07	6e-05
GO:0044036	P	cell wall macromolecule metabolic process	40	2706	4.1e-07	6.1e-05
GO:0099402	P	plant organ development	145	2706	4.2e-07	6.1e-05
GO:0006260	P	DNA replication	38	2706	4.4e-07	6.4e-05
GO:0055114	P	oxidation-reduction process	215	2706	4.6e-07	6.5e-05
GO:0071840	P	cellular component organization or biogenesis	352	2706	5e-07	7e-05
GO:0004871	F	signal transducer activity	74	2706	1.1e-06	7.3e-05
GO:0048507	P	meristem development	52	2706	6.3e-07	8.7e-05
GO:0010583	P	response to cyclopentenone	17	2706	7.5e-07	0.0001
GO:0042546	P	cell wall biogenesis	50	2706	8.5e-07	0.00011
GO:0019199	F	transmembrane receptor protein kinase activity	30	2706	1.7e-06	0.00011
GO:0005794	C	Golgi apparatus	166	2706	3.1e-06	0.00012
GO:0016818	F	hydrolase activity. acting on acid anhydrides. in phosphorus-containing anhydrides	124	2706	2.2e-06	0.00014
GO:0044238	P	primary metabolic process	1068	2706	1.1e-06	0.00015
GO:0044262	P	cellular carbohydrate metabolic process	74	2706	1.1e-06	0.00015
GO:0022622	P	root system development	84	2706	1.2e-06	0.00015
GO:0048646	P	anatomical structure formation involved in morphogenesis	43	2706	1.6e-06	0.0002
GO:0004675	F	transmembrane receptor protein serine/threonine kinase activity	27	2706	3.1e-06	0.0002
GO:0016817	F	hydrolase activity. acting on acid anhydrides	124	2706	3.5e-06	0.00021
GO:0016462	F	pyrophosphatase activity	122	2706	3.5e-06	0.00021
GO:0048364	P	root development	83	2706	1.8e-06	0.00022
GO:0071495	P	cellular response to endogenous stimulus	133	2706	1.9e-06	0.00024
GO:0005694	C	chromosome	60	2706	6.4e-06	0.00024
GO:0006259	P	DNA metabolic process	90	2706	2e-06	0.00025
GO:0017111	F	nucleoside-triphosphatase activity	116	2706	5.1e-06	0.0003
GO:0051273	P	beta-glucan metabolic process	27	2706	2.6e-06	0.00031
GO:0032870	P	cellular response to hormone stimulus	131	2706	2.6e-06	0.00031
GO:0009825	P	multidimensional cell growth	19	2706	2.8e-06	0.00032
GO:0009755	P	hormone-mediated signaling pathway	124	2706	2.7e-06	0.00032
GO:0003002	P	regionalization	40	2706	2.9e-06	0.00032
GO:0016758	F	transferase activity. transferring hexosyl groups	68	2706	5.7e-06	0.00033
GO:0007389	P	pattern specification process	44	2706	3.2e-06	0.00036
GO:0070887	P	cellular response to chemical stimulus	165	2706	3.5e-06	0.00038
GO:0000910	P	cytokinesis	28	2706	3.7e-06	0.00041
GO:0071310	P	cellular response to organic substance	147	2706	3.9e-06	0.00042
GO:0009725	P	response to hormone	216	2706	4e-06	0.00043
GO:0010383	P	cell wall polysaccharide metabolic process	31	2706	4.2e-06	0.00044
GO:0044550	P	secondary metabolite biosynthetic process	59	2706	4.3e-06	0.00045
GO:0009719	P	response to endogenous stimulus	227	2706	4.4e-06	0.00045
GO:0042973	F	glucan endo-1.3-beta-D-glucosidase activity	12	2706	8e-06	0.00045
GO:0009698	P	phenylpropanoid metabolic process	38	2706	4.8e-06	0.00049
GO:0097159	F	organic cyclic compound binding	844	2706	9.4e-06	0.00052
GO:0016049	P	cell growth	74	2706	5.6e-06	0.00056
GO:0043232	C	intracellular non-membrane-bounded organelle	202	2706	1.6e-05	0.00057
GO:0043228	C	non-membrane-bounded organelle	202	2706	1.6e-05	0.00057
GO:1901363	F	heterocyclic compound binding	841	2706	1.1e-05	0.00061
GO:0046527	F	glucosyltransferase activity	36	2706	1.2e-05	0.00061
GO:0009699	P	phenylpropanoid biosynthetic process	31	2706	6.4e-06	0.00064
GO:0009832	P	plant-type cell wall biogenesis	37	2706	6.6e-06	0.00065
GO:0048869	P	cellular developmental process	143	2706	6.8e-06	0.00067
GO:0044431	C	Golgi apparatus part	89	2706	1.9e-05	0.00068
GO:0006270	P	DNA replication initiation	12	2706	8e-06	0.00077
GO:0009734	P	auxin-activated signaling pathway	41	2706	9.2e-06	0.00088
GO:0006261	P	DNA-dependent DNA replication	27	2706	9.6e-06	0.00091
GO:0044427	C	chromosomal part	49	2706	2.9e-05	0.00095
GO:0044459	C	plasma membrane part	71	2706	2.8e-05	0.00095
GO:0009664	P	plant-type cell wall organization	32	2706	1.1e-05	0.00099
GO:0071365	P	cellular response to auxin stimulus	43	2706	1.1e-05	0.0011
GO:0044712	P	single-organism catabolic process	92	2706	1.3e-05	0.0012
GO:0035251	F	UDP-glucosyltransferase activity	32	2706	2.3e-05	0.0012
GO:0005871	C	kinesin complex	13	2706	3.7e-05	0.0012
GO:0045892	P	negative regulation of transcription. DNA-templated	44	2706	1.4e-05	0.0013
GO:0019900	F	kinase binding	21	2706	2.8e-05	0.0014
GO:0030244	P	cellulose biosynthetic process	18	2706	1.8e-05	0.0016
GO:0004888	F	transmembrane signaling receptor activity	32	2706	3.3e-05	0.0016
GO:0042545	P	cell wall modification	35	2706	2e-05	0.0018
GO:0034637	P	cellular carbohydrate biosynthetic process	44	2706	2.1e-05	0.0018
GO:0033692	P	cellular polysaccharide biosynthetic process	37	2706	2.3e-05	0.002
GO:0048285	P	organelle fission	49	2706	2.4e-05	0.0021
GO:0000793	C	condensed chromosome	18	2706	7.2e-05	0.0023
GO:0042555	C	MCM complex	7	2706	7.5e-05	0.0023
GO:0032993	C	protein-DNA complex	22	2706	7.6e-05	0.0023
GO:0044711	P	single-organism biosynthetic process	221	2706	3e-05	0.0026
GO:0043167	F	ion binding	439	2706	5.5e-05	0.0026
GO:0038023	F	signaling receptor activity	35	2706	5.4e-05	0.0026
GO:0005516	F	calmodulin binding	47	2706	5.6e-05	0.0026
GO:0000271	P	polysaccharide biosynthetic process	41	2706	3.2e-05	0.0027
GO:0009808	P	lignin metabolic process	25	2706	3.3e-05	0.0028
GO:0046872	F	metal ion binding	423	2706	6.4e-05	0.0029
GO:0006970	P	response to osmotic stress	96	2706	3.6e-05	0.003
GO:0040007	P	growth	101	2706	3.6e-05	0.003
GO:0010410	P	hemicellulose metabolic process	25	2706	3.9e-05	0.0032
GO:0009617	P	response to bacterium	72	2706	3.9e-05	0.0032
GO:0043169	F	cation binding	423	2706	7.1e-05	0.0032
GO:0031226	C	intrinsic component of plasma membrane	51	2706	0.00012	0.0035
GO:1901700	P	response to oxygen-containing compound	200	2706	4.7e-05	0.0038
GO:0008194	F	UDP-glycosyltransferase activity	49	2706	9e-05	0.0039
GO:0099600	F	transmembrane receptor activity	33	2706	9.1e-05	0.0039
GO:0008422	F	beta-glucosidase activity	20	2706	9.1e-05	0.0039
GO:0014070	P	response to organic cyclic compound	67	2706	5e-05	0.004
GO:0016759	F	cellulose synthase activity	14	2706	0.0001	0.0043
GO:0010564	P	regulation of cell cycle process	23	2706	5.5e-05	0.0044
GO:0072358	P	cardiovascular system development	12	2706	5.9e-05	0.0045
GO:0001944	P	vasculature development	12	2706	5.9e-05	0.0045
GO:0072359	P	circulatory system development	12	2706	5.9e-05	0.0045
GO:0009605	P	response to external stimulus	202	2706	5.9e-05	0.0045
GO:0052689	F	carboxylic ester hydrolase activity	54	2706	0.00011	0.0045
GO:1903507	P	negative regulation of nucleic acid-templated transcription	44	2706	6.2e-05	0.0047
GO:1902679	P	negative regulation of RNA biosynthetic process	44	2706	6.2e-05	0.0047
GO:1901575	P	organic substance catabolic process	165	2706	6.3e-05	0.0047
GO:0061640	P	cytoskeleton-dependent cytokinesis	20	2706	6.5e-05	0.0048
GO:0044237	P	cellular metabolic process	1043	2706	6.6e-05	0.0049
GO:0000272	P	polysaccharide catabolic process	35	2706	6.7e-05	0.0049
GO:0051253	P	negative regulation of RNA metabolic process	44	2706	6.8e-05	0.0049
GO:0000794	C	condensed nuclear chromosome	12	2706	0.00017	0.0049
GO:0044421	C	extracellular region part	30	2706	0.00019	0.0053
GO:0010393	P	galacturonan metabolic process	32	2706	8.1e-05	0.0057
GO:0010015	P	root morphogenesis	46	2706	8.1e-05	0.0057
GO:0045934	P	negative regulation of nucleobase-containing compound metabolic process	46	2706	8.1e-05	0.0057
GO:0000281	P	mitotic cytokinesis	19	2706	8.9e-05	0.0062
GO:0009834	P	plant-type secondary cell wall biogenesis	19	2706	8.9e-05	0.0062
GO:0043596	C	nuclear replication fork	9	2706	0.00023	0.0062
GO:0015926	F	glucosidase activity	22	2706	0.00016	0.0063
GO:0048367	P	shoot system development	124	2706	9.4e-05	0.0065
GO:0016682	F	oxidoreductase activity. acting on diphenols and related substances as donors. oxygen as acceptor	11	2706	0.00017	0.0065
GO:0010374	P	stomatal complex development	17	2706	9.8e-05	0.0067
GO:0005819	C	spindle	21	2706	0.00025	0.0067
GO:0005802	C	trans-Golgi network	45	2706	0.00026	0.0067
GO:0009607	P	response to biotic stimulus	164	2706	0.0001	0.0068
GO:0042547	P	cell wall modification involved in multidimensional cell growth	12	2706	0.0001	0.0069
GO:0010087	P	phloem or xylem histogenesis	19	2706	0.00011	0.0071
GO:0016760	F	cellulose synthase (UDP-forming) activity	11	2706	0.00022	0.0083
GO:0046914	F	transition metal ion binding	233	2706	0.00021	0.0083
GO:0009886	P	post-embryonic morphogenesis	35	2706	0.00013	0.009
GO:0019901	F	protein kinase binding	17	2706	0.00024	0.009
GO:0016051	P	carbohydrate biosynthetic process	57	2706	0.00015	0.0098
GO:0051704	P	multi-organism process	204	2706	0.00015	0.01
GO:0016052	P	carbohydrate catabolic process	46	2706	0.00015	0.01
GO:0045488	P	pectin metabolic process	31	2706	0.00015	0.01
GO:0043207	P	response to external biotic stimulus	158	2706	0.00016	0.01
GO:0046686	P	response to cadmium ion	57	2706	0.00016	0.01
GO:0060918	P	auxin transport	24	2706	0.00016	0.01
GO:0009250	P	glucan biosynthetic process	27	2706	0.00016	0.01
GO:0044815	C	DNA packaging complex	16	2706	0.00039	0.01
GO:0009651	P	response to salt stress	85	2706	0.00017	0.011
GO:0001101	P	response to acid chemical	154	2706	0.00019	0.012
GO:0042742	P	defense response to bacterium	58	2706	0.00019	0.012
GO:0051274	P	beta-glucan biosynthetic process	18	2706	0.0002	0.012
GO:0051707	P	response to other organism	157	2706	0.0002	0.012
GO:0009809	P	lignin biosynthetic process	19	2706	0.0002	0.012
GO:0009831	P	plant-type cell wall modification involved in multidimensional cell growth	11	2706	0.00022	0.013
GO:0046274	P	lignin catabolic process	9	2706	0.00023	0.013
GO:0046271	P	phenylpropanoid catabolic process	9	2706	0.00023	0.013
GO:0010073	P	meristem maintenance	26	2706	0.00022	0.013
GO:0016042	P	lipid catabolic process	41	2706	0.00023	0.013
GO:0009827	P	plant-type cell wall modification	16	2706	0.00023	0.013
GO:0009914	P	hormone transport	24	2706	0.00023	0.014
GO:0098588	C	bounding membrane of organelle	154	2706	0.00055	0.014
GO:0007067	P	mitotic nuclear division	28	2706	0.00026	0.015
GO:0071103	P	DNA conformation change	21	2706	0.00029	0.016
GO:0004565	F	beta-galactosidase activity	9	2706	0.00042	0.016
GO:0002376	P	immune system process	59	2706	0.0003	0.017
GO:0010035	P	response to inorganic substance	124	2706	0.00031	0.017
GO:0016413	F	O-acetyltransferase activity	15	2706	0.00045	0.017
GO:0015925	F	galactosidase activity	10	2706	0.00046	0.017
GO:0019825	F	oxygen binding	41	2706	0.0005	0.018
GO:0016722	F	oxidoreductase activity. oxidizing metal ions	15	2706	0.00054	0.019
GO:0090558	P	plant epidermis development	43	2706	0.00036	0.02
GO:0000280	P	nuclear division	39	2706	0.00037	0.021
GO:0010102	P	lateral root morphogenesis	17	2706	0.00039	0.021
GO:0016538	F	cyclin-dependent protein serine/threonine kinase regulator activity	13	2706	0.00059	0.021
GO:0000796	C	condensin complex	5	2706	0.00087	0.021
GO:0006955	P	immune response	54	2706	0.00039	0.022
GO:0048528	P	post-embryonic root development	27	2706	0.00039	0.022
GO:0016705	F	oxidoreductase activity. acting on paired donors. with incorporation or reduction of molecular oxygen	62	2706	0.00065	0.022
GO:0005506	F	iron ion binding	51	2706	0.00065	0.022
GO:0052716	F	hydroquinone:oxygen oxidoreductase activity	8	2706	0.00067	0.022
GO:0008219	P	cell death	36	2706	0.00042	0.023
GO:0010101	P	post-embryonic root morphogenesis	17	2706	0.00045	0.024
GO:0009826	P	unidimensional cell growth	49	2706	0.00047	0.025
GO:0004872	F	receptor activity	37	2706	0.00077	0.025
GO:0060089	F	molecular transducer activity	37	2706	0.00077	0.025
GO:0000902	P	cell morphogenesis	62	2706	0.00049	0.026
GO:0019899	F	enzyme binding	44	2706	0.00084	0.027
GO:0044702	P	single organism reproductive process	190	2706	0.00053	0.028
GO:1901362	P	organic cyclic compound biosynthetic process	361	2706	0.00054	0.028
GO:0098791	C	Golgi subcompartment	48	2706	0.0012	0.029
GO:0044422	C	organelle part	531	2706	0.0012	0.029
GO:0005578	C	proteinaceous extracellular matrix	8	2706	0.0012	0.029
GO:1901360	P	organic cyclic compound metabolic process	516	2706	0.00058	0.03
GO:0044446	C	intracellular organelle part	529	2706	0.0014	0.031
GO:0031012	C	extracellular matrix	11	2706	0.0013	0.031
GO:0005768	C	endosome	60	2706	0.0014	0.031
GO:0010038	P	response to metal ion	71	2706	0.00061	0.032
GO:0003678	F	DNA helicase activity	13	2706	0.001	0.032
GO:0007010	P	cytoskeleton organization	33	2706	0.00067	0.035
GO:0048589	P	developmental growth	68	2706	0.00068	0.035
GO:0000003	P	reproduction	208	2706	0.00068	0.035
GO:0009814	P	defense response. incompatible interaction	32	2706	0.00069	0.035
GO:2000026	P	regulation of multicellular organismal development	66	2706	0.00071	0.036
GO:0005507	F	copper ion binding	40	2706	0.0012	0.036
GO:0009404	P	toxin metabolic process	16	2706	0.00073	0.037
GO:0030261	P	chromosome condensation	7	2706	0.00074	0.037
GO:0008356	P	asymmetric cell division	9	2706	0.00075	0.037
GO:0019438	P	aromatic compound biosynthetic process	347	2706	0.0008	0.04
GO:0007076	P	mitotic chromosome condensation	5	2706	0.00087	0.043
GO:0048608	P	reproductive structure development	158	2706	0.00088	0.043
GO:0061458	P	reproductive system development	158	2706	0.00088	0.043
GO:0050793	P	regulation of developmental process	87	2706	0.00091	0.044
GO:0006725	P	cellular aromatic compound metabolic process	502	2706	0.00091	0.044
GO:0048527	P	lateral root development	24	2706	0.00091	0.044
GO:0045087	P	innate immune response	51	2706	0.00094	0.045
GO:0051239	P	regulation of multicellular organismal process	71	2706	0.00095	0.045
GO:0022414	P	reproductive process	206	2706	0.00095	0.045
GO:0010817	P	regulation of hormone levels	42	2706	0.00096	0.045
GO:0051276	P	chromosome organization	70	2706	0.00097	0.045
GO:0009833	P	plant-type primary cell wall biogenesis	9	2706	0.00098	0.046
GO:0009733	P	response to auxin	61	2706	0.001	0.047
GO:0010118	P	stomatal movement	23	2706	0.001	0.047
GO:1902589	P	single-organism organelle organization	50	2706	0.001	0.047
GO:0010311	P	lateral root formation	13	2706	0.001	0.047
GO:0006268	P	DNA unwinding involved in DNA replication	6	2706	0.0011	0.049
GO:0019207	F	kinase regulator activity	17	2706	0.0016	0.049
GO:0030894	C	replisome	6	2706	0.0023	0.049
GO:0043601	C	nuclear replisome	6	2706	0.0023	0.049
GO:0060560	P	developmental growth involved in morphogenesis	52	2706	0.0011	0.05

[truncated: 10 more sheets: Dataset S9b, Dataset S9c, Dataset S10a, Dataset S10b, Dataset S11a, Dataset S11b, Dataset S11c, Dataset S12, Dataset S13, Dataset S14]
